# Supplementary material for: Reprogramming of synovial macrophage metabolism by synovial fibroblasts under inflammatory conditions
Source: Cell Commun Signal. 2020 Nov 30;18:188. doi: 10.1186/s12964-020-00678-8 (PMC7708128; doi:10.1186/s12964-020-00678-8)
Supplement: Supplementary file 2 — Additional file 1. Supplemental Table of primer sequence for RT-qPCR. [file 12964_2020_678_MOESM2_ESM.xlsx]

## Sheet: Sheet1
Supplemental Table S1
Primers for qPCR amplification
Gene	Forward (5'-3')	Reverse (5'-3')
Rplp0	TTCCAGGCTTTGGGCATCA	ATGTTCAGCATGTTCAGCAGTGTG
CD68	CATCCCCACCTGTCTCTCTC	ACATTGTATTCCACCGCCAT
Emr1(Adgre1)	GGATGTACAGATGGGGGATG	GGAAGCCTCGTTTACAGGTG
Itgam	TGCTGCGAAGATCCTAGTTG	CCCCAATTACGTAGCGAATG
Csf1r	CTCTGCTGGTGCTACTGCTG	TTGCCTTCGTATCTCTCGATG
Vcam1	CCGGCATATACGAGTGTGAA	TAGAGTGCAAGGAGTTCGGG
Cdh11	GACTTGTGAATGGGACTCGG	GTCTTCAAAGGGCCACAAAG
Col6a1	CAAGTACTTCGGGAAAGGCA	CATGGTTCCTTGTAGCCCTC
Csf1	GGATGAGGACAGACAGGTGG	TAGTGGTAGGCCACATTCCC
Csf2	CATCAAAGAAGCCCTGAACC	CGAATATCTTCAGGCGGGT
Nos2	GTTCTCAGCCCAACAATACAAGA	GTGGACGGGTCGATGTCAC
Tnf	CAGCCTCTTCTCATTCCTGC	ATGAGAGGGAGGCCATTTG
Il1b	TGTGAAATGCCACCTTTTGA	GGTCAAAGGTTTGGAAGCAG
Hif1a	ACCTTCATCGGAAACTCCAAAG	CTGTTAGGCTGGGAAAAGTTAGG
CD86	TGTTTCCGTGGAGACGCAAG	TTGAGCCTTTGTAAATGGGCA
Irf4	TCCGACAGTGGTTGATCGAC	CCTCACGATTGTAGTCCTGCTT
Irf5	GGTCAACGGGGAAAAGAAACT	CATCCACCCCTTCAGTGTACT
Il10	GCTCTTACTGACTGGCATGAG	CGCAGCTCTAGGAGCATGTG
Pfkb1	ATGAGCTGCCCTATCTCAAGT	GTCCCGGTGTGTGTTCACAG
Pfkb3	CCCAGAGCCGGGTACAGAA	GGGGAGTTGGTCAGCTTCG
Slc2a1	CAGTTCGGCTATAACACTGGTG	GCCCCCGACAGAGAAGATG
Slc1a5	CATCAACGACTCTGTTGTAGACC	CGCTGGATACAGGATTGCGG
CD36	AGATGACGTGGCAAAGAACAG	CCTTGGCTAGATAACGAACTCTG
Irg1	TGCTGCTGCGTCCAAGTTT	GGGGCTTAGTCTGAGTGGC
Idh1	GTGGGCGTCAAGTGTGCTA	CCACCCAGAATGTTTCGGATG
Pparg	GGAAGACCACTCGCATTCCTT	GTAATCAGCAACCATTGGGTCA
Aqp1	AGGCTTCAATTACCCACTGGA	GTGAGCACCGCTGATGTGA
Fxyd2	ATCCCTTCGAGTACGACTATGAA	CAGCGGAACCTTTTGCTGAGA
H2-Eb1	GCGGAGAGTTGAGCCTACG	CCAGGAGGTTGTGGTGTTCC
H2-Ab1	AGCCCCATCACTGTGGAGT	GATGCCGCTCAACATCTTGC
Ccl8	TCTACGCAGTGCTTCTTTGCC	AAGGGGGATCTTCAGCTTTAGTA
Ccl7	GCTGCTTTCAGCATCCAAGTG	CCAGGGACACCGACTACTG
Retnla	CCAATCCAGCTAACTATCCCTCC	CCAGTCAACGAGTAAGCACAG
Cx3cr1	GAGTATGACGATTCTGCTGAGG	CAGACCGAACGTGAAGACGAG
Sparc	GTGGAAATGGGAGAATTTGAGGA	CTCACACACCTTGCCATGTTT
Vsig4	CCTGGGCCACCTAATAGTGC	GCCTCTCAGGGGATCATAGAT
Stmn1	TCTGTCCCCGATTTCCCCC	AGCTGCTTCAAGACTTCCGC
Ube2c	CTCCGCCTTCCCTGAGTCA	GGTGCGTTGTAAGGGTAGCC
Birc5	GAGGCTGGCTTCATCCACTG	CTTTTTGCTTGTTGTTGGTCTCC
Acp5	TTGCGACCATTGTTAGCCACATA	TCAGATCCATAGTGAAACCGCAAG
Ctsk	CAGCAGAACGGAGGCATTGA	CTTTGCCGTGGCGTTATACATACA
